# Supplementary material for: Microbial Community Structure in Contrasting Hawaiian Coastal Sediments
Source: Microb Ecol. 2025 May 23;88(1):51. doi: 10.1007/s00248-025-02548-7 (PMC12102127; doi:10.1007/s00248-025-02548-7)
Supplement: Supplementary file 1 — Supplementary table S1 (CSV 7 KB) [file 248_2025_2548_MOESM1_ESM.csv]

Sample date	Sample number	Sample ID	Site	Station	Depth	DNA extract concentration (ng/µL)	PCR volume	PCR cycles	PCR volume cleaned (µL)	ExoCleanUp added (µL)	Min at 80 °C	Final concentration (ng/ul)	raw #reads	filtered #reads	denoisedF #reads	denoisedR #reads	merged #reads	non chimeric #reads	% reads passed	#ASVs	Shannon diversity	depth_layer	depth_bin	Olivine	Basalt	Ca_carbonate	Quartz	Amorphous	DO	NOx	NH_4	PO_4	H_4SiO_4	Exposure	Large_grain	Medium_grain	Fine_grain	Chl_a
22/07/2022	27	Pap_B_02	Papakolea	B	0-2 cm	0.622	20	30	10	2	10	3.02	127128	109104	106499	107914	97806	79572	63	631	3.24	surface	2	64.2	24.4	3.5	0.9	6.8	100.13	2.18	1.88	1.33	29.51	high	9.7	89.8	0.5	0.31
22/07/2022	30	Pap_B_24	Papakolea	B	2-4 cm	0.54	20	30	10	2	10	2.72	64634	61229	59202	60475	54581	45127	70	428	3.26	surface	2	64.2	24.4	3.5	0.9	6.8	100.13	2.18	1.88	1.33	29.51	high	9.7	89.8	0.5	0.31
22/07/2022	33	Pap_B_46	Papakolea	B	4-6 cm	0.29	20	30	10	2	10	2.5	62197	58966	57144	58253	52654	43133	69	391	2.76	deep	5	64.2	24.4	3.5	0.9	6.8	97.33	2.84	2.2	1.74	41.32	high	9.7	89.8	0.5	0.31
22/07/2022	36	Pap_B_69	Papakolea	B	6-9 cm	0.248	20	30	10	2	10	2	93242	78880	76866	77684	70786	58404	63	505	2.86	deep	5	64.2	24.4	3.5	0.9	6.8	97.33	2.84	2.2	1.74	41.32	high	9.7	89.8	0.5	0.31
22/07/2022	39	Pap_B_912	Papakolea	B	9-12 cm	0.292	20	30	10	2	10	2.5	74016	62284	60262	61237	54437	43926	59	447	3.29	deep	10	64.2	24.4	3.5	0.9	6.8	89.27	4.27	2.06	3.57	53.08	high	9.7	89.8	0.5	0.31
22/07/2022	42	Pap_B_1215	Papakolea	B	12-15 cm	0.16	25	30	15	3	10	2.7	68652	64943	62791	64201	57907	46980	68	465	3.11	deep	15	64.2	24.4	3.5	0.9	6.8	71.07	7.88	4.73	11.09	68.63	high	9.7	89.8	0.5	0.31
22/07/2022	45	Pap_B_1518	Papakolea	B	15-18 cm	too low (<0.05)	NA	NA	NA	NA	NA	NA	NA	NA	NA	NA	NA	NA	NA	NA	NA	NA	NA	NA	NA	NA	NA	NA	NA	NA	NA	NA	NA	NA	NA	NA	NA	NA
22/07/2022	3	Pap_C_02	Papakolea	C	0-2 cm	2.12	25	32	22.5	4.4	5	5.42	120984	103096	99923	101377	87888	84402	70	2568	6.99	surface	2	5.9	21	57.3	1.4	14.1	86.37	1.88	6.17	3.76	51.21	high	0.5	98.2	1.4	0.47
22/07/2022	6	Pap_C_24	Papakolea	C	2-4 cm	1.68	25	32	22.5	4.4	5	4.5	67038	63276	61903	62314	58391	57242	85	1845	6.79	surface	2	5.9	21	57.3	1.4	14.1	86.37	1.88	6.17	3.76	51.21	high	0.5	98.2	1.4	0.47
22/07/2022	9	Pap_C_46	Papakolea	C	4-6 cm	0.78	20	32	10	2	10	2.52	84542	71172	69586	70298	64921	51330	61	454	2.94	surface	5	5.9	21	57.3	1.4	14.1	47.67	3.15	22.31	6.31	67.85	high	0.5	98.2	1.4	0.47
22/07/2022	12	Pap_C_69	Papakolea	C	6-9 cm	0.394	25	32	22.5	4.4	5	5.52	57347	48143	47261	47655	44907	39905	70	326	2.62	deep	5	5.9	21	57.3	1.4	14.1	47.67	3.15	22.31	6.31	67.85	high	0.5	98.2	1.4	0.47
22/07/2022	15	Pap_C_912	Papakolea	C	9-12 cm	0.674	25	32	22.5	4.4	5	4.88	60750	57709	57067	57177	55471	53188	88	611	2.9	deep	10	5.9	21	57.3	1.4	14.1	39.8	0.64	32	1.28	72.61	high	0.5	98.2	1.4	0.47
22/07/2022	18	Pap_C_1215	Papakolea	C	12-15 cm	1.68	25	32	22.5	4.4	5	3.24	61532	57849	57205	57218	55783	55196	90	1501	6.77	deep	15	5.9	21	57.3	1.4	14.1	43.97	0.53	38.81	1.05	72.07	high	0.5	98.2	1.4	0.47
22/07/2022	21	Pap_C_1518	Papakolea	C	15-18 cm	0.378	25	32	22.5	4.4	5	4.78	93272	78357	77385	77906	74513	66863	72	480	2.81	deep	15	5.9	21	57.3	1.4	14.1	43.97	0.53	38.81	1.05	72.07	high	0.5	98.2	1.4	0.47
22/07/2022	24	Pap_C_1821	Papakolea	C	18-21 cm	0.41	25	32	22.5	4.4	5	2.58	88687	74689	73619	74260	71272	64774	73	486	2.72	deep	20	5.9	21	57.3	1.4	14.1	43.8	1.29	40.03	2.59	71.47	high	0.5	98.2	1.4	0.47
4/08/2022	80	Pap_D_02	Papakolea	D	0-2 cm	1.14	25	30	10	2	10	6.22	66935	63593	62332	62987	59669	55662	83	557	3.11	surface	2	10.4	22.6	54.5	1	9.3	73.97	1.47	25.9	2.95	57.81	high	0.1	98.2	1.7	0.55
4/08/2022	83	Pap_D_24	Papakolea	D	2-4 cm	1.04	25	30	10	2	10	5.88	102723	88230	86699	87449	82816	77785	76	729	3.44	surface	2	10.4	22.6	54.5	1	9.3	73.97	1.47	25.9	2.95	57.81	high	0.1	98.2	1.7	0.55
4/08/2022	86	Pap_D_46	Papakolea	D	4-6 cm	0.75	25	30	22.5	4.4	5	4.12	119382	102936	101988	102166	99108	95979	80	998	3.67	surface	5	10.4	22.6	54.5	1	9.3	50.03	0.97	16.29	1.95	47.07	high	0.1	98.2	1.7	0.55
4/08/2022	89	Pap_D_69	Papakolea	D	6-9 cm	1.6	20	30	10	2	10	3.04	100572	84997	82577	83852	75035	63652	63	694	3.41	deep	5	10.4	22.6	54.5	1	9.3	50.03	0.97	16.29	1.95	47.07	high	0.1	98.2	1.7	0.55
4/08/2022	92	Pap_D_912	Papakolea	D	9-12 cm	2.64	20	30	15	3	10	2.76	59061	49996	48496	49050	45705	44550	75	851	3.34	deep	10	10.4	22.6	54.5	1	9.3	49.3	1.12	40.42	2.24	79.11	high	0.1	98.2	1.7	0.55
4/08/2022	95	Pap_D_1215	Papakolea	D	12-15 cm	0.838	25	30	22.5	4.4	5	4.92	92090	79059	77778	78334	74398	69993	76	691	3.15	deep	15	10.4	22.6	54.5	1	9.3	48.07	5.78	58.55	2.48	79.17	high	0.1	98.2	1.7	0.55
4/08/2022	98	Pap_D_1518	Papakolea	D	15-18 cm	2.28	25	30	22.5	4.4	5	4.98	108866	93613	91542	92271	86151	83656	77	1777	5.61	deep	15	10.4	22.6	54.5	1	9.3	48.07	5.78	58.55	2.48	79.17	high	0.1	98.2	1.7	0.55
26/07/2022	63	Ric_B_03	Richardson	B	0-3 cm	1.95	25	32	20	4	5	5.06	65448	61275	57741	59696	47189	41852	64	1527	6.55	surface	2	22.2	49.2	24.9	0.8	2.9	96.53	5.23	0.8	0.49	21.36	low	29	69	1.9	3.8
26/07/2022	66	Ric_B_36	Richardson	B	3-6 cm	1.24	25	32	22.5	4.4	5	4.56	61025	57000	54189	55416	47445	44717	73	1794	6.61	surface	5	22.2	49.2	24.9	0.8	2.9	88.43	8.42	0.76	0.63	30.75	low	29	69	1.9	3.8
26/07/2022	69	Ric_B_69	Richardson	B	6-9 cm	0.742	25	32	22.5	4.4	5	4.1	81754	76754	73933	75138	65302	61539	75	2073	6.72	deep	5	22.2	49.2	24.9	0.8	2.9	88.43	8.42	0.76	0.63	30.75	low	29	69	1.9	3.8
26/07/2022	72	Ric_B_912	Richardson	B	9-12 cm	0.722	25	32	22.5	4.4	5	3.66	72569	67759	65413	66338	58421	55951	77	2150	6.88	deep	10	22.2	49.2	24.9	0.8	2.9	98.93	9.12	0.73	0.65	35.27	low	29	69	1.9	3.8
26/07/2022	48	Ric_C_02	Richardson	C	0-2 cm	1.16	25	32	10	2	10	5.14	73211	68370	64371	66501	51853	47225	65	1908	6.82	surface	2	1.2	22.1	75.2	1.4	0	107.63	2.27	0.91	0.32	25.09	low	65.2	32.9	1.9	3.99
26/07/2022	51	Ric_C_24	Richardson	C	2-4 cm	0.908	25	32	20	4	5	2.32	59917	56032	53348	54494	46336	43597	73	1807	6.74	surface	2	1.2	22.1	75.2	1.4	0	107.63	2.27	0.91	0.32	25.09	low	65.2	32.9	1.9	3.99
26/07/2022	54	Ric_C_46	Richardson	C	4-6 cm	1.17	25	32	22.5	4.4	5	4.68	59025	55136	51746	53400	44086	41146	70	1819	6.85	surface	5	1.2	22.1	75.2	1.4	0	77.3	2.41	1.28	0.61	37.08	low	65.2	32.9	1.9	3.99
26/07/2022	57	Ric_C_69	Richardson	C	6-9 cm	1.71	25	32	22.5	4.4	5	6.14	82913	77907	74093	76035	64776	60737	73	1640	4.29	deep	5	1.2	22.1	75.2	1.4	0	77.3	2.41	1.28	0.61	37.08	low	65.2	32.9	1.9	3.99
26/07/2022	60	Ric_C_912	Richardson	C	9-12 cm	1.01	25	32	22.5	4.4	5	4.28	80666	75167	71974	73319	64050	61077	76	2494	7.1	deep	10	1.2	22.1	75.2	1.4	0	77.3	2.67	1.32	0.61	40.77	low	65.2	32.9	1.9	3.99
26/07/2022	73	Ric_D_02	Richardson	D	0-2 cm	1.69	25	32	22.5	4.4	5	6.1	64082	59959	55582	58206	44730	40107	63	1569	6.6	surface	2	23.2	44.2	31.3	0.5	0.9	96.8	2.74	0.62	0.34	32.52	low	28.6	70.2	1.2	3.39
26/07/2022	74	Ric_D_24	Richardson	D	2-4 cm	1.61	25	32	22.5	4.4	5	4.92	68610	64109	60282	62080	50159	46384	68	1830	6.64	surface	2	23.2	44.2	31.3	0.5	0.9	96.8	2.74	0.62	0.34	32.52	low	28.6	70.2	1.2	3.39
26/07/2022	75	Ric_D_46	Richardson	D	4-6 cm	0.78	25	32	22.5	4.4	5	4.68	84976	79506	76046	77325	66543	62808	74	2455	6.96	surface	5	23.2	44.2	31.3	0.5	0.9	100.2	3.53	0.58	0.55	26.18	low	28.6	70.2	1.2	3.39
26/07/2022	76	Ric_D_69	Richardson	D	6-9 cm	0.756	25	32	22.5	4.4	5	4.56	72864	68021	65396	66341	58692	55861	77	2128	6.8	deep	5	23.2	44.2	31.3	0.5	0.9	100.2	3.53	0.58	0.55	26.18	low	28.6	70.2	1.2	3.39
26/07/2022	77	Ric_D_912	Richardson	D	9-12 cm	0.714	25	32	22.5	4.4	5	5.96	57913	54135	49307	52249	39498	34923	60	1460	6.53	deep	10	23.2	44.2	31.3	0.5	0.9	102.9	3.4	0.64	0.49	25.08	low	28.6	70.2	1.2	3.39
