# Supplementary material for: Microbial Community Structure in Contrasting Hawaiian Coastal Sediments
Source: Microb Ecol. 2025 May 23;88(1):51. doi: 10.1007/s00248-025-02548-7 (PMC12102127; doi:10.1007/s00248-025-02548-7)
Supplement: Supplementary file 2 — Supplementary table S2 (CSV 1 KB) [file 248_2025_2548_MOESM2_ESM.csv]

Sample_ID	Site	Station	Quartz	Plagioclase	Mg-Calcite	Aragonite	Clinopyroxene	Orthopyroxene	Forsterite	Halite	Amorphous (volcanic glass)	Fraction > 1mm	Fraction 63µm - 1mm	Fraction < 63µm	Chl-a (µg/g) (R1)	Chl-a (µg/g) (R2)	Chl-a (µg/g) (R3)
Pap_B	Papakolea	B	0.01	0.08	0	0.04	0.12	0.05	0.64	0	0.07	9.7	89.8	0.5	0.1825	0.1417	0.5956
Pap_C	Papakolea	C	0.01	0.11	0.33	0.24	0.08	0.02	0.06	0	0.14	0.5	98.2	1.4	0.7755	0.3876	0.2365
Pap_D	Papakolea	D	0.01	0.11	0.26	0.28	0.1	0.02	0.1	0.02	0.09	0.1	98.2	1.7	0.0197	0.8512	0.7728
Ric_B	Richardson	B	0.01	0.22	0.09	0.16	0.2	0.07	0.22	0	0.03	29	69	1.9	3.7317	4.5308	3.1412
Ric_C	Richardson	C	0.01	0.11	0.33	0.42	0.09	0.02	0.01	0	0	65.2	32.9	1.9	3.1811	4.5135	4.2748
Ric_D	Richardson	D	0.01	0.21	0.14	0.17	0.18	0.05	0.23	0	0.01	28.6	70.2	1.2	4.5135	3.3664	2.7517
