# Supplementary material for: Microbial Community Structure in Contrasting Hawaiian Coastal Sediments
Source: Microb Ecol. 2025 May 23;88(1):51. doi: 10.1007/s00248-025-02548-7 (PMC12102127; doi:10.1007/s00248-025-02548-7)
Supplement: Supplementary file 3 — Supplementary table S3 (CSV 8 KB) [file 248_2025_2548_MOESM3_ESM.csv]

Sample_ID	Beach	Station	Replicate	Depth	DO	NOx	NH_4	PO_4	H_4SiO_4
PAP_B_0_R1	Papakolea	B	R1	0.00	106.30	1.89	0.87	0.29	8.86
PAP_B_2_R1	Papakolea	B	R1	2.00	92.10	3.16	2.47	0.38	25.12
PAP_B_5_R1	Papakolea	B	R1	5.00	90.60	2.67	0.98	0.42	37.18
PAP_B_10_R1	Papakolea	B	R1	10.00	88.50	2.67	0.87	0.42	39.21
PAP_B_15_R1	Papakolea	B	R1	15.00	66.00	7.32	8.60	0.63	67.72
PAP_B_20_R1	Papakolea	B	R1	20.00	40.80	0.23	12.44	1.12	112.60
PAP_B_25_R1	Papakolea	B	R1	25.00	41.40	0.23	17.26	1.21	130.33
PAP_B_0_R2	Papakolea	B	R2	0.00	108.70	3.55	2.41	0.28	27.00
PAP_B_2_R2	Papakolea	B	R2	2.00	103.60	1.83	1.80	0.53	35.93
PAP_B_5_R2	Papakolea	B	R2	5.00	97.30	3.74	3.53	0.60	53.08
PAP_B_10_R2	Papakolea	B	R2	10.00	91.20	5.33	3.04	0.66	61.09
PAP_B_15_R2	Papakolea	B	R2	15.00	61.80	9.90	4.14	19.80	67.96
PAP_B_20_R2	Papakolea	B	R2	20.00	53.60	11.72	1.62	23.44	80.24
PAP_B_25_R2	Papakolea	B	R2	25.00	45.20	2.46	13.36	4.92	114.12
PAP_B_0_R3	Papakolea	B	R3	0.00	106.20	0.64	2.28	1.28	26.32
PAP_B_2_R3	Papakolea	B	R3	2.00	104.70	1.54	1.38	3.08	27.48
PAP_B_5_R3	Papakolea	B	R3	5.00	104.10	2.10	2.10	4.20	33.70
PAP_B_10_R3	Papakolea	B	R3	10.00	88.10	4.82	2.26	9.64	58.94
PAP_B_15_R3	Papakolea	B	R3	15.00	85.40	6.42	1.46	12.84	70.20
PAP_B_20_R3	Papakolea	B	R3	20.00	75.20	5.72	3.34	11.44	66.08
PAP_B_25_R3	Papakolea	B	R3	25.00	50.10	7.58	14.28	15.16	97.56
PAP_C_0_R1	Papakolea	C	R1	0.00	114.40	0.88	1.98	1.76	25.54
PAP_C_2_R1	Papakolea	C	R1	2.00	65.60	1.38	6.86	2.76	55.28
PAP_C_5_R1	Papakolea	C	R1	5.00	39.10	1.04	13.60	2.08	69.00
PAP_C_10_R1	Papakolea	C	R1	10.00	34.30	0.54	19.80	1.08	70.96
PAP_C_15_R1	Papakolea	C	R1	15.00	48.50	0.60	29.28	1.20	68.62
PAP_C_20_R1	Papakolea	C	R1	20.00	38.10	1.28	23.62	2.56	62.38
PAP_C_25_R1	Papakolea	C	R1	25.00	38.10	1.54	34.40	3.08	67.34
PAP_C_0_R2	Papakolea	C	R2	0.00	114.50	2.92	3.34	5.84	25.28
PAP_C_2_R2	Papakolea	C	R2	2.00	93.80	3.36	10.34	6.72	50.26
PAP_C_5_R2	Papakolea	C	R2	5.00	56.60	7.70	15.94	15.40	60.32
PAP_C_10_R2	Papakolea	C	R2	10.00	44.20	0.94	29.80	1.88	67.24
PAP_C_15_R2	Papakolea	C	R2	15.00	39.10	0.24	41.56	0.48	70.60
PAP_C_20_R2	Papakolea	C	R2	20.00	44.30	1.58	51.06	3.16	76.78
PAP_C_25_R2	Papakolea	C	R2	25.00	46.90	0.78	31.00	1.56	82.84
PAP_C_0_R3	Papakolea	C	R3	0.00	114.50	0.78	1.04	1.56	30.20
PAP_C_2_R3	Papakolea	C	R3	2.00	99.70	0.90	1.30	1.80	48.08
PAP_C_5_R3	Papakolea	C	R3	5.00	47.30	0.72	37.38	1.44	74.22
PAP_C_10_R3	Papakolea	C	R3	10.00	40.90	0.44	46.40	0.88	79.62
PAP_C_15_R3	Papakolea	C	R3	15.00	44.30	0.74	45.60	1.48	77.00
PAP_C_20_R3	Papakolea	C	R3	20.00	49.00	1.02	45.40	2.04	75.26
PAP_C_25_R3	Papakolea	C	R3	25.00	42.80	0.62	51.86	1.24	77.38
PAP_D_0_R1	Papakolea	D	R1	0.00	108.30	1.24	NA	2.48	27.00
PAP_D_2_R1	Papakolea	D	R1	2.00	79.00	1.48	2.26	2.96	49.06
PAP_D_5_R1	Papakolea	D	R1	5.00	41.70	0.30	8.62	0.60	62.84
PAP_D_10_R1	Papakolea	D	R1	10.00	43.90	0.92	31.54	1.84	77.26
PAP_D_15_R1	Papakolea	D	R1	15.00	46.10	0.26	62.76	0.52	80.10
PAP_D_20_R1	Papakolea	D	R1	20.00	41.40	0.38	63.56	0.76	87.84
PAP_D_25_R1	Papakolea	D	R1	25.00	55.10	0.56	67.58	1.12	87.34
PAP_D_0_R2	Papakolea	D	R2	0.00	106.80	2.32	3.66	4.64	32.46
PAP_D_2_R2	Papakolea	D	R2	2.00	63.30	0.60	50.06	1.20	62.58
PAP_D_5_R2	Papakolea	D	R2	5.00	53.10	1.48	36.50	2.96	57.60
PAP_D_10_R2	Papakolea	D	R2	10.00	53.20	2.30	64.80	4.60	82.18
PAP_D_15_R2	Papakolea	D	R2	15.00	44.90	0.84	72.98	1.68	77.26
PAP_D_20_R2	Papakolea	D	R2	20.00	47.00	0.30	69.58	0.60	80.90
PAP_D_25_R2	Papakolea	D	R2	25.00	50.90	0.96	72.94	1.92	64.52
PAP_D_0_R3	Papakolea	D	R3	0.00	69.30	2.38	6.02	4.76	59.48
PAP_D_2_R3	Papakolea	D	R3	2.00	79.60	2.34	25.38	4.68	61.80
PAP_D_5_R3	Papakolea	D	R3	5.00	55.30	1.14	3.76	2.28	20.78
PAP_D_10_R3	Papakolea	D	R3	10.00	50.80	0.14	24.92	0.28	77.90
PAP_D_15_R3	Papakolea	D	R3	15.00	53.20	16.24	39.92	5.24	80.14
PAP_D_20_R3	Papakolea	D	R3	20.00	48.20	24.79	32.24	29.00	76.50
PAP_D_25_R3	Papakolea	D	R3	25.00	53.00	17.07	38.04	56.00	87.10
RIC_B_0_R1	Richardson	B	R1	0.00	109.60	1.60	0.69	0.21	9.08
RIC_B_2_R1	Richardson	B	R1	2.00	87.00	10.51	0.47	0.60	29.59
RIC_B_5_R1	Richardson	B	R1	5.00	67.20	17.73	0.36	0.71	42.00
RIC_B_10_R1	Richardson	B	R1	10.00	97.00	5.62	0.69	0.48	29.27
RIC_B_15_R1	Richardson	B	R1	15.00	86.80	15.00	0.47	0.69	42.00
RIC_B_20_R1	Richardson	B	R1	20.00	66.00	19.06	0.36	0.71	42.53
RIC_B_25_R1	Richardson	B	R1	25.00	77.70	13.60	1.13	0.87	58.98
RIC_B_0_R2	Richardson	B	R2	0.00	109.30	1.27	0.80	0.18	12.68
RIC_B_2_R2	Richardson	B	R2	2.00	102.00	2.27	1.02	0.48	18.31
RIC_B_5_R2	Richardson	B	R2	5.00	99.30	4.01	1.02	0.69	28.85
RIC_B_10_R2	Richardson	B	R2	10.00	99.30	3.11	0.80	0.62	26.07
RIC_B_15_R2	Richardson	B	R2	15.00	83.20	7.01	1.68	0.74	45.43
RIC_B_20_R2	Richardson	B	R2	20.00	87.90	6.13	1.13	0.71	44.14
RIC_B_25_R2	Richardson	B	R2	25.00	94.30	4.53	0.36	0.71	49.18
RIC_B_0_R3	Richardson	B	R3	0.00	109.70	1.81	1.13	0.21	11.51
RIC_B_2_R3	Richardson	B	R3	2.00	100.60	2.90	0.91	0.39	16.18
RIC_B_5_R3	Richardson	B	R3	5.00	98.80	3.52	0.91	0.48	21.39
RIC_B_10_R3	Richardson	B	R3	10.00	100.50	18.62	0.69	0.85	50.47
RIC_B_15_R3	Richardson	B	R3	15.00	59.90	8.07	1.24	0.78	44.46
RIC_B_20_R3	Richardson	B	R3	20.00	92.30	3.93	1.02	0.74	24.58
RIC_B_25_R3	Richardson	B	R3	25.00	66.80	17.91	1.68	0.81	62.21
RIC_C_0_R1	Richardson	C	R1	0.00	108.50	1.76	0.80	0.18	17.77
RIC_C_2_R1	Richardson	C	R1	2.00	115.50	2.37	0.80	0.37	17.56
RIC_C_5_R1	Richardson	C	R1	5.00	59.60	1.25	2.23	0.44	32.90
RIC_C_10_R1	Richardson	C	R1	10.00	67.40	1.80	0.58	0.64	34.40
RIC_C_15_R1	Richardson	C	R1	15.00	86.10	3.15	0.69	0.62	34.83
RIC_C_20_R1	Richardson	C	R1	20.00	57.60	6.33	0.91	0.74	40.39
RIC_C_25_R1	Richardson	C	R1	25.00	52.00	10.29	0.80	0.83	36.32
RIC_C_0_R2	Richardson	C	R2	0.00	106.60	4.21	1.02	0.18	20.11
RIC_C_2_R2	Richardson	C	R2	2.00	101.50	3.04	1.02	0.23	20.64
RIC_C_5_R2	Richardson	C	R2	5.00	64.60	3.59	1.02	0.94	50.04
RIC_C_10_R2	Richardson	C	R2	10.00	56.60	3.48	2.57	0.60	65.45
RIC_C_15_R2	Richardson	C	R2	15.00	47.90	1.58	3.23	1.22	59.52
RIC_C_20_R2	Richardson	C	R2	20.00	41.20	5.00	1.35	0.78	46.71
RIC_C_25_R2	Richardson	C	R2	25.00	76.30	12.12	0.80	0.81	34.18
RIC_C_0_R3	Richardson	C	R3	0.00	108.30	1.83	0.91	0.16	28.31
RIC_C_2_R3	Richardson	C	R3	2.00	105.90	1.39	0.91	0.35	37.07
RIC_C_5_R3	Richardson	C	R3	5.00	107.70	2.40	0.58	0.46	28.31
RIC_C_10_R3	Richardson	C	R3	10.00	107.90	2.73	0.80	0.58	22.45
RIC_C_15_R3	Richardson	C	R3	15.00	104.10	3.19	0.58	0.60	23.09
RIC_C_20_R3	Richardson	C	R3	20.00	102.30	4.75	0.91	0.62	27.99
RIC_C_25_R3	Richardson	C	R3	25.00	99.60	4.65	NA	0.71	27.35
RIC_D_0_R1	Richardson	D	R1	0.00	106.90	1.45	0.91	0.16	24.80
RIC_D_2_R1	Richardson	D	R1	2.00	108.90	3.13	0.58	0.32	26.39
RIC_D_5_R1	Richardson	D	R1	5.00	106.20	2.91	0.80	0.51	22.24
RIC_D_10_R1	Richardson	D	R1	10.00	109.50	2.21	NA	0.39	24.26
RIC_D_15_R1	Richardson	D	R1	15.00	95.00	19.21	4.78	1.01	29.38
RIC_D_20_R1	Richardson	D	R1	20.00	96.30	4.29	1.46	7.04	35.79
RIC_D_25_R1	Richardson	D	R1	25.00	101.30	5.01	1.24	0.78	38.36
RIC_D_0_R2	Richardson	D	R2	0.00	111.80	1.61	0.58	0.14	26.93
RIC_D_2_R2	Richardson	D	R2	2.00	95.10	2.89	0.80	0.41	43.07
RIC_D_5_R2	Richardson	D	R2	5.00	103.20	2.52	0.58	0.51	27.03
RIC_D_10_R2	Richardson	D	R2	10.00	105.10	2.48	0.69	0.46	24.48
RIC_D_15_R2	Richardson	D	R2	15.00	101.50	2.21	0.69	0.71	30.23
RIC_D_20_R2	Richardson	D	R2	20.00	104.60	2.07	NA	0.62	27.35
RIC_D_25_R2	Richardson	D	R2	25.00	105.00	1.84	0.47	0.74	36.11
RIC_D_0_R3	Richardson	D	R3	0.00	110.70	1.43	0.69	0.14	23.41
RIC_D_2_R3	Richardson	D	R3	2.00	86.40	2.20	0.47	0.30	28.10
RIC_D_5_R3	Richardson	D	R3	5.00	91.20	5.15	0.36	0.64	29.27
RIC_D_10_R3	Richardson	D	R3	10.00	94.10	5.52	0.58	0.62	26.50
RIC_D_15_R3	Richardson	D	R3	15.00	98.10	4.08	0.47	0.76	34.61
RIC_D_20_R3	Richardson	D	R3	20.00	99.60	4.02	0.91	0.99	37.18
RIC_D_25_R3	Richardson	D	R3	25.00	90.70	6.08	NA	0.76	35.04
