# Supplementary material for: Microbial Community Structure in Contrasting Hawaiian Coastal Sediments
Source: Microb Ecol. 2025 May 23;88(1):51. doi: 10.1007/s00248-025-02548-7 (PMC12102127; doi:10.1007/s00248-025-02548-7)
Supplement: Supplementary file 4 — Supplementary table S4 (CSV 1 KB) [file 248_2025_2548_MOESM4_ESM.csv]

Variable	R2 (Pap + Ric)	p-value (Pap + Ric)	R2 (Pap)	p-value (Pap)	R2 (Ric)	p-value (Ric)
depth	0.0981	0.181	0.2554	0.082	0.8002	0.001
Olivine	0.2534	0.012	0.3089	0.03	0.6678	0.002
Basalt	0.3016	0.003	0.0305	0.773	0.6917	0.002
Ca_carbonate	0.0409	0.517	0.2918	0.05	0.3696	0.066
Quartz	0.4591	0.001	0.3116	0.031	0.7194	0.002
Amorphous	0.5303	0.001	0.3117	0.031	0.7353	0.002
DO	0.3565	0.001	0.4717	0.004	0.4501	0.043
NOx	0.1555	0.06	0.1459	0.24	0.1510	0.409
NH_4	0.5944	0.001	0.4112	0.01	0.7890	0.001
PO_4	0.5664	0.001	0.1090	0.36	0.4762	0.034
H_4SiO_4	0.5627	0.001	0.3440	0.022	0.4112	0.051
Large_grain	0.6509	0.001	0.2265	0.096	0.4826	0.022
Medium_grain	0.8981	0.001	0.1385	0.267	0.7243	0.002
Fine_grain	0.0308	0.594	0.2449	0.079	0.6627	0.004
Chl_a	0.9600	0.001	0.2302	0.094	0.6666	0.004
