# Supplementary material for: Microbial Community Structure in Contrasting Hawaiian Coastal Sediments
Source: Microb Ecol. 2025 May 23;88(1):51. doi: 10.1007/s00248-025-02548-7 (PMC12102127; doi:10.1007/s00248-025-02548-7)
Supplement: Supplementary file 5 — Supplementary table S5 (CSV 7 KB) [file 248_2025_2548_MOESM5_ESM.csv]

ASV	Sequence	Relative abundance across Richardson (%)	BLAST top result	Class	Query cover (%)	E-value	%identity	Accession
1	GACGGAGGATGCAAGTGTTATCCGGAATCACTGGGCGTAAAGCGTCTGTAGGTGGTTTAATAAGTCAACTGTTAAATCTTGAGGCTTAACTTCAAAATCGCAGTCGAAACTATTAGACTAGAGTATAGTAGGGGTAAAGGGAATTTCCAGTGGAGCGGTGAAATGCGTAGATATTGGAAAGAACACCGATGGCGAAGGCACTTTACTGGGCTATTACTAACACTCAGAGACGAAAGCTAGGGTAGCAAATGGGATTAGATACCCCAGTAGTCCTAGCCGTAAACAATGGATACTAGATGTTGAACAGATCGACCTGTGCAGTATTAAAGCTAACGCGTTAAGTATCCCGCCTGGGAAGTATGCTCGCAAGAGTG	0.47	Virgulinella fragilis	Globothalamea	100	0	100	JN207212.1
2	GACGGGGGATGCAAGCGTTATCCGGATTTACTGGGCGTAAAGCGTCTGTAGGTGGTTTGGTGTGTCTGCTGTCCAAACGCAGGGCTTAACTCTGTGGGGCATGTGGAGACTATCAGACTGGAGGCCGGTAGAGGTGGGGGGAATCCCTCGAGAAGCAGTGAAATGCCTAGATACGTGGGAGAAGGCCGGAGGCGAAGGCTTCCCACTGGGCCGCGCCTGACACTGAGAGACGAAAGCTAGGGGAGCAAATGGGATTAGAGACCCCAGTAGTCCTAGCCGTAAACGATGGGCACTCGATGCTGCGCGTGGGACGCGCAGTATCCCAGCTAACGCGATAAGTGCCCCGCCTGAGGAGTACGCTTGCAAGGGTG	0.46	Vitrella brassicaformis	Chromeridophyceae	100	0	98.38	LN735524.3
3	GACGGAGGATGCAAGTGTTATCCGGAATCACTGGGCGTAAAGCGTCTGTAGGTGGTTTAATAAGTCAACTGTTAAATCTTGAAGCTTAACTTCAAAATCGCAGTCGAAACTATTAGACTAGAGTATAGTAGAGGTAAAGGGAATTTCCAGTGGAGCGGTGAAATGCGTAGATATTGGAAAGAACACCGATGGCGAAAGCACTTTACTGGGCTATTACTAACACTCAGAGACGAAAGCTAGGGTAGCAAATGGGATTAGATACCCCAGTAGTCCTAGCCGTAAACAATGGATACTAGATGTTGAACAGATCGACCTGTGCAGTATTAAAGCTAACGCGTTAAGTATCCCGCCTGGGAAGTATGCTCGCAAGAGTG	0.27	Virgulinella fragilis	Globothalamea	100	0	99.47	JN207214.1
4	GACGGGGGATGCAAGCGTTATCCGGATTTACTGGGCGTAAAGCGTCTGTAGGTGGTTTGGTGTGTCTGCTGTCCAAACGCAGGGCTTAACTCTGTGGGGCATGTGGAGACTATCAGACTGGAGGCCGGTAGAGGTGGGGGGAATCCCTCGAGAAGCAGTGAAATGCTTAGATACGTGGGAGAAGGCCGGAGGCGAAAGCTTCCCACTGGGCCGCGCCTGACACTGAGAGACGAAAGCTAGGGGAGCAAATGGGATTAGAGACCCCAGTAGTCCTAGCCGTAAACGATGGGCACTCGATGCTGCGCGTGGGACGCGCAGTATCCCAGCTAACGCGATAAGTGCCCCGCCTGAGGAGTACGCTTGCAAGGGTG	0.27	Vitrella brassicaformis	Chromeridophyceae	100	0	98.92	LN735524.3
5	GACGGGGGATGCAAGCGTTATCCGGATTTATTGGGCGTAAAGCGTCTGTAGGTGGTTTGGTGTGTCTGCTGTCCAAACGCAGGGCTTAACTCTGTGGGGCATGTGGAGACTATCAGACTGGAGGCCGGTAGAGGTGGGGGGAATCCCTCGAGGAGCAGTGAAATGCTTAGATACGTGGGAGAAGGCCGGAGGCGAAAGCTCCCCACTGGGCCGCGCCTGACACTGAGAGACGAAAGCTAGGGGAGCGAATGGGATTAGAGACCCCAGTAGTCCTAGCCGTAAACGATGGGCACTCGATGCTGCGCGTGGGACGCGCAGTATCCCAGCTAACGCGATAAGTGCCCCGCCTGAGGAGTACGCTTGCAAGGGTG	0.27	Vitrella brassicaformis	Chromeridophyceae	100	0	100	LN735524.3
6	CACGGGGGATGCAAGCGTTATCCGGATTTACTGGGCGTAAAGCGTCTGTAGGTGGTTTGGTGTGTCTGTGGTCGAAGCGCAGGGCTTAACCTTGCGGGGCCTTTGGATACTATCGGACTTGAGGGCGGTAGAGGTGGGGGGAATCCCCCGAGGAGCAGTGAAATGCATAGATACGTGGGAGAAGGCCGTAGGCGAAGGCACCCCACTGGGCCGTACCTGACACTGAGAGACGAAAGCTAGGGGAGCAAATGGGATTAGAGACCCCAGTAGTCCTAGCCGTAAACGATGGGCACTCGATGCTGCGCGCTATTCGTGCAGTATCCCAGCTAACGCGATAAGTGCCCCGCCTGAGGAGTACGCTTGCAAGGGTG	0.26	Vitrella brassicaformis	Chromeridophyceae	100	1.00E-145	92.43	LN735524.3
7	GACGGGGGATGCAAGCGTTATCCGGATTTACTGGGCGTAAAGCGTCTGTAGGTGGTTTGGTGTGTCTGCTGTCCAAACGCAGGGCTTAACTCTGTGGGGCATGTGGAGACTATCAGACTGGAGGCCGGTAGAGGTGGGGGGAATCCCTCGAGAAGCAGTGAAATGCATAGATACGTGGGAGAAGGCCGGAGGCGAAAGCTTCCCACTGGGCCGCGCCTGACACTGAGAGACGAAAGCTAGGGGAGCGAATGGGATTAGAGACCCCAGTAGTCCTAGCCGTAAACGATGGGCACTCGATGCTGCGCGTGGGACGCGCAGTATCCCAGCTAACGCGATAAGTGCCCCGCCTGAGGAGTACGCTTGCAAGGGTG	0.22	Vitrella brassicaformis	Chromeridophyceae	100	0	98.92	LN735524.3
8	GACGGGGGATGCAAGCGTTATCCGGATTTACTGGGCGTAAAGCGTCTGTAGGTGGTTTGGTGTGTCTGCTGTCCAAACGCAGGGCTTAACTCTGTGGGGCATGTGGAGACTATCAGACTGGAGGCCGGTAGAGGTGGGGGGAATCCCTCGAGAAGCAGTGAAATGCCTAGATACGTGGGAGAAGGCCGGAGGCGAAAGCTTCCCACTGGGCCGCGCCTGACACTGAGAGACGAAAGCTAGGGGAGCAAATGGGATTAGAGACCCCAGTAGTCCTAGCCGTAAACGATGGGCACTCGATGCTGCGCGTGGGACGCGCAGTATCCCAGCTAACGCGATAAGTGCCCCGCCTGAGGAGTACGCTTGCAAGGGTG	0.17	Vitrella brassicaformis	Chromeridophyceae	100	0	98.65	LN735524.3
9	GACGGAGGATGCAAGTGTTATCCGGAATCACTGGGCGTAAAGCGTCTGTAGGTGGTCAAATAAGTCAACTGTTAAATCTTGAGGCTCAACCTCAAAATCGCAGTCGAAACTATTAGACTAGAGTATAGTAGGGGTAAAGGGAATTTCCAGTGGAGCGGTGAAATGCGTAGAGATTGGAAAGAACACCGATGGCGAAGGCACTTTACTGGGCTATTACTAACACTGAGAGACGAAAGCTAGGGTAGCAAATGGGATTAGATACCCCAGTAGTCCTAGCCGTAAACAATGGATACTAGATGTTGAACAGATCGACCTGTGCAGTATCAAAGCTAACGCGTTAAGTATCCCGCCTGGGAAGTATGCTCGCAAGAGTG	0.16	Pennate diatom sp.	Bacillariophyceae	100	0	100	FJ002185.1
10	GACGGAGGATGCAAGTGTTATCCGGAATCACTGGGCGTAAAGCGTCTGTAGGTGGTTTAGTAAGTCAACTGTTAAATCTTGGAGCTTAACTTCAAAATCGCAGTCGAAACTGCTAGACTAGAGTATAGTAGGGGTAAAGGGAATTTCCAGTGGAGCGGTGAAATGCGTAGAGATTGGAAAGAACACCGATGGCGAAGGCACTTTACTGGGCTATTACTGACACTCAGAGACGAAAGCTAGGGTAGCAAATGGGATTAGATACCCCAGTAGTCCTAGCCGTAAACAATGGATACTAGATGTTGAACAGATCGACCTGTGCAGTATTAAAGCTAACGCGTTAAGTATCCCGCCTGGGAAGTATGCTCGCAAGAGTG	0.15	Psammodictyon constrictum	Bacillariophyceae	100	0	100	NC_061048.1
11	GACGGAGGATGCAAGTGTTATCCGGAATCACTGGGCGTAAAGCGTCTGTAGGTGGTTTAGTAAGTCTATTATTAAATCTTGAGGCTCAACTTCAAAACTGTAATAGAAACTACTAGACTTGAGGATAGTAGGGGTAAAGGGAATTTCCAGTGGAGCGGTGAAATGCGTAGAGATTGGGAGGACCACCGATGGCGAAGGCACTTTACTGGGCTATTTCTGACACTGAGAGACGAAAGCTAGGGTAGCGAATGGGATTAGATACCCCAGTAGTCCTAGCCGTAAACGATGGATACTAGATGTTGTGTGTATCGATCCATGCAGTATCGTAGCTAACGCGTTAAGTATCCCGCCTGGGAACTATGCTCGCAAGAGTG	0.13	Desmarestia aculeata	Phaeophyceae	100	0	98.13	NC_085300.1
12	GACGGAGGATGCAAGTGTTATCCGGAATCACTGGGCGTAAAGCGTCTGTAGGTGGTTTAATAAGTCAACTGTTAAATCTTGAGGCTTAACTTCAAAACTGCAGTCGAAACTATTAGACTAGAGTATAGTAGGGGTAAAGGGAATTTCCAGTGGAGCGGTGAAATGCGTAGATATTGGAAAGAACACCGATGGCGAAGGCACTTTACTGGGCTATTACTAACACTCAGAGACGAAAGCTAGGGTAGCAAATGGGATTAGATACCCCAGTAGTCCTAGCTGTAAACAATGGATACTAGATGTTGAACAGATCGACCTGTGCAGTATTAAAGCTAACGCGTTAAGTATCCCGCCTGGGAAGTATGCTCGCAAGAGTG	0.12	Paralia sulcata	Bacillariophyceae	100	0	100	NC_069610.1
13	GACGGAGGATGCAAGTGTTATCCGGAATCACTGGGCGTAAAGCGTCTGTAGGTGGTTTAGTAAGTCTATTATTAAATCTTGAAGCTCAACTTCAAAACTGTAATAGAAACTACTAGACTTGAGGATAGTAGGGGTAAAGGGAATTTCCAGTGGAGCGGTGAAATGCGTAGAGATTGGAAGGACCACCGATGGCGAAGGCACTTTACTGGGCTATTTCTGACACTGAGAGACGAAAGCTAGGGTAGCGAATGGGATTAGATACCCCAGTAGTCCTAGCCGTAAACGATGGATACTAGATGTTGTGTGTATCGATCCATGCAGTATCGTAGCTAATGCGTTAAGTATCCCGCCTGGGAACTATGCTCGCAAGAGTG	0.12	Sporochnus bolleanus	Phaeophyceae	100	0	98.13	NC_085311.1
14	GACGGGGGATGCAAGCGTTATCCGGATTTACTGGGCGTAAAGCGTCTGTAGGTGGTTTGGTGTGTCTGCTGTCCAAACGCAGGGCTTAACTCTGTGGGGCATGTGGAGACTATCAGACTGGAGGCCGGTAGAGGTGGGAGGAATCCCTCGAGGAGCAGTGAAATGCTTAGATACGTGGGAGAAGGCCGGAGGCGAAAGCTTCCCACTGGGCCGCGCCTGACACTGAGAGACGAAAGCTAGGGGAGCGAATGGGATTAGAGACCCCAGTAGTCCTAGCCGTAAACGATGGGCACTCGATGCTGCGCGTGGGACGCGCAGTATCCCAGCTAACGCGATAAGTGCCCCGCCTGAGGAGTACGCTTGCAAGGGTG	0.11	Vitrella brassicaformis	Chromeridophyceae	100	0	99.19	LN735524.3
15	GACGGAGGATGCAAGTGTTATCCGGAATCACTGGGCGTAAAGCGTCTGTAGGTGGTTTAATAAGTCAACTGTTAAATCTTGAGGCTCAACCTCGAAACCGCAGTCGAAACTATTAGACTAGAGTATAGTAGGGGTAAAGGGAATTTCCAGTGGAGCGGTGAAATGCGTAGAGATTGGAAAGAACACCGATGGCGAAGGCACTTTACTGGGCTATTACTAACACTGAGAGACGAAAGCTAGGGTAGCAAATGGGATTAGATACCCCAGTAGTCCTAGCTGTAAACAATGGATACTAGATGTTGAACAGATCGACCTGTGCAGTATCAAAGCTAACGCGTTAAGTATCCCGCCTGGGAAGTATGCTCGCAAGAGTG	0.1	Planoglabratella opercularis	Globothalamea	100	0	100	KP792463.1
		3.28
